# Supplementary material for: Molecular Mechanisms and Biochemical Pathways for Micronutrient Acquisition and Storage in Legumes to Support Biofortification for Nutritional Security
Source: Front Plant Sci. 2021 Jun 7;12:682842. doi: 10.3389/fpls.2021.682842 (PMC8215609; doi:10.3389/fpls.2021.682842)
Supplement: Supplementary File 1 — Recommended Dietary Allowances (RDAs) for various nutrients. [file Table_1.xlsx]

## Sheet: Sheet1
Supplementary File 1: Recommended Dietary Allowances (RDAs) for various nutrients
	Age (years)	Male	Female	Pregnancy	Lactation
Vitamin A	19–50	900 mcg RAE	700 mcg RAE	770 mcg RAE	1,300 mcg RAE#
Vitamin K	19+	120 mcg	90 mcg	90 mcg	90 mcg
Vitamin E	14+	15 mg	15 mg	15 mg	19 mg
Vitamin D	19–50	15 mcg	15 mcg	15 mcg	15 mcg
Vitamin C	19+	90 mg	75 mg	85 mg	120 mg
Vitamin B6 (Pyridoxine)	19–50	1.3 mg	1.3 mg	1.9 mg	2.0 mg
Vitamin B12(Cobalamins)	14+	2.4 mcg	2.4 mcg	2.6 mcg	2.8 mcg
Vitamin B9 (Folate)	19+	400 mcg	400 mcg	600 mcg	500 mcg
Vitamin B3 (Niacin)	14+	16 mg	14 mg	18 mg	17 mg
Vitamin B1 (Thiamin)	19-50	1.2 mg	1.1 mg	1.4 mg	1.4 mg
Vitamin B2 (Riboflavin)	19-50	1.3 mg	1.1 mg	1.4 mg	1.6 mg
Choline	19+	550 mg	425 mg	450 mg	550 mg
Iron (Fe)	19–50	8 mg	18 mg	27 mg	9 mg
Zinc (Zn)	19+	11 mg	8 mg	11 mg	12 mg
Iodine (I)	19+	150 mcg	150 mcg	220 mcg	290 mcg
Copper (Cu)	19+	900 mcg	900 mcg	1,000 mcg	1,300 mcg
Calcium (Ca)	19–50	1,000 mg	1,000 mg	1,000 mg	1,000 mg
Chromium (Cr)	19 to 50	35 mcg	25 mcg	30 mcg	45 mcg
Magnesium (Mn)	19–30	400 mg	310 mg	350 mg	310 mg
Selenium (Se)	19–50	55 mcg	55 mcg	60 mcg	70 mcg
Potassium (K)	19–50	4.7 g	4.7 g	4.7 G	5.1 g
*1IUβ-carotene from food=0.05 mcg RAE; Source:http://www.nih.gov/ as on 4thJuly 2017.
